# Supplementary material for: Lipophilicity, Pharmacokinetic Properties, and Molecular Docking Study on SARS-CoV-2 Target for Betulin Triazole Derivatives with Attached 1,4-Quinone
Source: Pharmaceutics. 2021 May 23;13(6):781. doi: 10.3390/pharmaceutics13060781 (PMC8224687; doi:10.3390/pharmaceutics13060781)
Supplement: Supplementary file 1 [file pharmaceutics-13-00781-s001.zip]

Archive with 1 entries (1 files):
- pharmaceutics-1231363-supplementary.pdf
